# Supplementary material for: Genome-wide identification of CAD and CCoAOMT gene families in soybean and analysis of expression patterns under Peronospora manshurica (P. manshurica) infection
Source: Front Plant Sci. 2026 Jun 16;17:1834683. doi: 10.3389/fpls.2026.1834683 (PMC13314508; doi:10.3389/fpls.2026.1834683)
Supplement: Supplementary file 1 [file DataSheet1.zip]

Archive with 14 entries (11 files):
- Supplementary figures+tables/
- Supplementary figures+tables/Supplementary figures/
- Supplementary figures+tables/Supplementary figures/Supplementary figures.docx
- Supplementary figures+tables/Supplementary tables/
- Supplementary figures+tables/Supplementary tables/Supplementary table 1.xlsx
- Supplementary figures+tables/Supplementary tables/Supplementary table 2.xlsx
- Supplementary figures+tables/Supplementary tables/Supplementary table 3.xlsx
- Supplementary figures+tables/Supplementary tables/Supplementary table 4.xlsx
- Supplementary figures+tables/Supplementary tables/Supplementary table 5.xlsx
- Supplementary figures+tables/Supplementary tables/Supplementary table 6.xlsx
- Supplementary figures+tables/Supplementary tables/Supplementary table 7.xlsx
- Supplementary figures+tables/Supplementary tables/Supplementary table 8.xlsx
- Supplementary figures+tables/Supplementary tables/Supplementary table 9.xlsx
- Supplementary figures+tables/Supplementary tables/~$Supplementary table 1.xlsx
