# Supplementary material for: Genome-wide identification of CAD and CCoAOMT gene families in soybean and analysis of expression patterns under Peronospora manshurica (P. manshurica) infection
Source: Front Plant Sci. 2026 Jun 16;17:1834683. doi: 10.3389/fpls.2026.1834683 (PMC13314508; doi:10.3389/fpls.2026.1834683)
Supplement: Supplementary file 1 [file DataSheet1.zip › Supplementary figures+tables/Supplementary tables/Supplementary table 1.xlsx]

## Sheet: CAD
Supplementary Table 1 Primers sequences in qRT-PCR of CAD family
Gene ID	Forward primer sequence (5’-3’)	Reverse primer sequence (5’-3’)
GmCAD1	CTGGTTCCTGGGCACGAG	CCCACACCTACCCGGTCT
GmCAD2	AGCATTCGGATGGGCAGC	TGCTGTGGAGGTCCGAGT
GmCAD3	TGGTCCTGGAGAGCCCTT	TTCTCGCCTTGCCAAGCA
GmCAD4	GTGTTGGGGCTGCTTGGA	CCCTTCTGCTACCGCGAG
GmCAD5	ACACCGTGGTCGACATCG	CCAAGCAGCACCTACCCC
GmCAD6	TGTGGTCGACATTGCCCA	CCACACCTGCTGCTCTCC
GmCAD7	GTTCAGGTTGCTCCGCCT	CCGCCCCAAGTGTAAGCA
GmCAD8	GCCCGGTGATCATGTGCT	CACTCCACGGTCGGTGTT
GmCAD9	AGCACAGCTGGCCAAGTC	TGGTGGCGCAACCTCTAC
GmCAD10	TGCTCCTCTGCTGTGTGC	GCCCTGCCACTCCCAAAT
GmCAD11	GGACTGGCACAAGCTGGT	ATCTTGCCTCGCTCTGCC
GmCAD12	GCCAAGGGCCAAACTCCA	CACTGGGAGGGCATGGTC
GmCAD13	CTCAGCTGTGGCGTCTCC	GCGAGCCCAACAACTCCT
GmCAD14	TGGTGGTGGGTTGCCATC	AACTTCACCGGCCTTGGG
GmCAD15	TGCCCCTTGATGCTGGTG	GCCCTGCCACTCCCAAAT
GmCAD16	AGGCACGAGGTAGCTGGT	CAGGTGCGGCAGGAATCA
GmCAD17	GGTAGCAACAGGCCACGT	ACGGCACAACGACTCTGA
GmCAD18	GCCACGAAGCATCAGGGA	TCCAGATGTGCACTGCCTG
GmCAD19	TGCAGCCCCGTTGCTATG	ACCCAAGTGCAACCCAGG
GmCAD20	TCTGCCTTGGAGTGCTGC	GCCCGGTCACCAATTGGA
GmCAD21	TGTGCGGGTGTGACAGTG	CACCCCCATGTGTCCCAC
GmCAD22	CCTCCCAAAGCCACCGAA	CTCCTTCGTGTCCAAGTGCT
GmCAD23	AGCTGCTTGGAAGGAGGC	CTCCCAGCATTTTGGCGC
GmCAD24	GACCCTCCCAAAGCCACC	CTCCTTCGTGTCCAAGTGCT
GmCAD25	TCGAGCCCATGCCAGTTT	CCAACAGCACCAAGACCGA
GmCAD26	GAAGGCGAGGTCCGTGTG	GCACCCACAGCTGTCACA
GmCAD27	GTGGCACCACCCCAGAAA	AAACAGCGGAGTCTGGCC
GmCAD28	TCCGCAGCTCCTTTGCTT	GACCGAGGCCACCAAGAC
GmCAD29	GCCTCGTGAAGCTCGGAT	CCACAACCCCAACAGCCT
GmCAD30	TGGCCATGAAGCTTCGGG	GGGCGCAATCTCCACACT
GmCAD31	TGCACAGGTTTTGGGGCT	CCCTTGCCCCTTCACAGG
GmCAD32	GTGGGGTGTTTGTCGGCT	GGTGATGCTGCCATCCCA
GmCAD33	GTCTTGGTGGCCTCGGTC	ACCAAGCAGGCTCAGTGC
GmCAD34	AGGAGGTCCCGAAGTGCT	GGAAGTGGCGTGGACTCC
GmCAD35	GCCAGACAACGTGAGCCT	GGCCCTGCTCCCATGATC
GmCAD36	GGCGGCTCCTCTGCTATG	TGTCCAAGGCCTCCCAGT
GmCAD37	CTTGTCCCTGGCCGTGAG	GAGTGGCAGGACCCAACC
GmCAD38	CCACAGGGGTTGGAGCTG	CCCCTTCAGCAACAGCGA
GmCAD39	GTCACAGGTGCCTTGGCT	ACACAGCGAAGGCATCCC
GmCAD40	GCTGTTGCAGAGGGAGCT	CCAACAGGTTTGCCCCCA
GmCAD41	TGTGCGGGTGTGACAGTG	CACCCCCATGTGTCCCAC

## Sheet: CCoAOMT
Supplementary Table 1 Primers sequences in qRT-PCR of CCoAOMT family
Gene ID	Forward primer sequence (5’-3’)	Reverse primer sequence (5’-3’)
GmCCoAOMT1	GGGAGGGACGCTGCAATT	TCAAGCAACGCGCCTACA
GmCCoAOMT2	TTTCCACTGCCCTTGCCC	TTGTGAGCCACTCCAGCC
GmCCoAOMT3	TTGGGGGAGTGATCGGGT	GCGAGTGCCTTGTTGAGC
GmCCoAOMT4	GCCAGTGGATGAAGCGCA	GCAAGAGCTGTGGCAAGA
GmCCoAOMT5	TGCCTTCGTTGATGCCGA	GGCAACAGTTCCACCCCA
GmCCoAOMT6	GATCTGTGGTGGCACCCC	TCGATCCTGGGGTCCACA
GmCCoAOMT7	GGAGACCGGCGTTTACCC	TTAGCTGCCCCGCATCAG
GmCCoAOMT8	GGAATTACCACGAGCGGCT	GGCCAGGCAACAGTTCCA
GmCCoAOMT9	ACGTGTTTGTGGACGCTGA	GCCACCGTACCAAGCCAT
GmCCoAOMT10	CGGAGGAAGCGCAGTTCA	TCAAGAGGCAGAGCAAGAGC
GmCCoAOMT11	AGTCTCACTCCCCGCCTT	TGCATCTGACTTCCACGCA
GmCCoAOMT12	CGATGCGCCTCTCATGGA	TCACCAACGGGAAGCTGG
GmCCoAOMT13	CACCACCCGATGCACCAT	ACGGGGAGCTGGCAAATC
