# Supplementary material for: Genome-wide identification of CAD and CCoAOMT gene families in soybean and analysis of expression patterns under Peronospora manshurica (P. manshurica) infection
Source: Front Plant Sci. 2026 Jun 16;17:1834683. doi: 10.3389/fpls.2026.1834683 (PMC13314508; doi:10.3389/fpls.2026.1834683)
Supplement: Supplementary file 1 [file DataSheet1.zip › Supplementary figures+tables/Supplementary tables/Supplementary table 2.xlsx]

## Sheet: Physicochemical properties
Supplementary Table 2 Analysis of physicochemical properties of soybean CAD gene
Gene name	Gene ID	Number of Amino Acid	Molecular Weight	Theoretical pI	Instability Index	Aliphatic Index	Grand Average of Hydropathicity
GmCAD1	GLYMA_01G020900	362	39131.4	6.37	30.31	91.22	0.01
GmCAD2	GLYMA_01G021000	359	38937.1	6.37	20.8	92.59	0.046
GmCAD3	GLYMA_01G116300	398	43431.9	5.83	22.54	85.43	-0.028
GmCAD4	GLYMA_01G116700	400	43573.1	6.54	25.34	86.47	-0.018
GmCAD5	GLYMA_02G274000	386	41554.3	6.38	38.27	89.15	0.097
GmCAD6	GLYMA_02G274100	380	41279.9	5.75	40.17	92.84	0.1
GmCAD7	GLYMA_03G168700	372	39610.3	6.15	24.37	87.98	0.048
GmCAD8	GLYMA_04G213900	381	41226.4	5.69	33.84	85.67	-0.018
GmCAD9	GLYMA_04G240800	380	40922.9	5.97	29.62	84.37	-0.007
GmCAD10	GLYMA_05G187700	327	35568.5	8.78	30.16	99.82	0.146
GmCAD11	GLYMA_05G197400	426	45421	8.22	39.36	85.4	0.01
GmCAD12	GLYMA_06G122600	337	36915.1	5.77	32.88	79.76	-0.142
GmCAD13	GLYMA_07G149400	400	43209.4	5.79	26.96	87.9	0
GmCAD14	GLYMA_08G004800	427	45433.1	8.21	42.29	84.29	-0.004
GmCAD15	GLYMA_08G145900	356	38606.6	6.75	30.05	94.69	0.069
GmCAD16	GLYMA_08G280500	305	32981	5.93	18.74	93.31	0.015
GmCAD17	GLYMA_09G148100	461	50658.9	6.91	34.53	84.36	-0.087
GmCAD18	GLYMA_09G161600	374	40358.5	6.75	42.73	88.05	0.028
GmCAD19	GLYMA_09G201200	364	39039	5.92	37.9	97.72	0.143
GmCAD20	GLYMA_10G041000	380	40681.9	6.51	26.01	89.21	0.086
GmCAD21	GLYMA_10G262400	358	39147.2	5.61	23.43	95.17	-0.034
GmCAD22	GLYMA_12G015100	375	40019.1	5.52	34.54	92.03	0.113
GmCAD23	GLYMA_12G015300	376	40030.2	6.03	30.55	88.64	0.075
GmCAD24	GLYMA_12G015400	375	40019.1	5.52	34.54	92.03	0.113
GmCAD25	GLYMA_12G015500	362	38640.5	5.73	29.26	91.52	0.078
GmCAD26	GLYMA_12G241100	376	40190.1	7.05	39.2	94.07	0.064
GmCAD27	GLYMA_13G035200	379	41153.2	6.56	29.36	81.27	-0.094
GmCAD28	GLYMA_13G255300	357	38641.2	6.88	31.32	85.66	0.008
GmCAD29	GLYMA_14G042000	387	41885.6	5.68	40.02	92.38	0.134
GmCAD30	GLYMA_14G121200	380	40832.8	6.07	28.84	83.87	-0.003
GmCAD31	GLYMA_14G156400	371	40436.4	6.33	29.31	81.7	-0.122
GmCAD32	GLYMA_14G221200	361	39323.2	6.63	30.66	94.52	-0.02
GmCAD33	GLYMA_15G059500	357	38680.2	6.86	34.13	84.57	-0.027
GmCAD34	GLYMA_15G068300	325	34537.7	5.9	40.5	97.75	0.079
GmCAD35	GLYMA_16G199200	364	39215.6	6.27	29.01	89.95	0.091
GmCAD36	GLYMA_17G260100	362	39427.4	6.91	33.81	93.45	-0.002
GmCAD37	GLYMA_18G177000	361	39367.7	6.86	24.55	96.09	0.039
GmCAD38	GLYMA_18G200300	397	42738.1	6.31	27.42	88.34	0.03
GmCAD39	GLYMA_19G170100	379	40355.3	6.51	23.4	87.12	0.032
GmCAD40	GLYMA_20G050300	372	39908.3	6.66	39.39	91.42	0.057
GmCAD41	GLYMA_20G128600	357	39030.1	5.51	26.3	96.5	-0.013

## Sheet: Subcellular localization
Supplementary Table 2 Subcellular localization of soybean CAD gene
Gene name	Gene ID	cyto	cysk	E.R.	nucl	mito	plas	chlo	extr	pero	vacu	chlo_mito	E.R._vacu	cyto_nucl
GmCAD1	GLYMA_01G020900	11	2				1
GmCAD2	GLYMA_01G021000	10								4
GmCAD3	GLYMA_01G116300	4		2	1	1	2	2	1		1
GmCAD4	GLYMA_01G116700	3			1			8	1		1
GmCAD5	GLYMA_02G274000	3	9		1			1
GmCAD6	GLYMA_02G274100	4	7		1		1	1
GmCAD7	GLYMA_03G168700	10		3							1
GmCAD8	GLYMA_04G213900	14
GmCAD9	GLYMA_04G240800	14
GmCAD10	GLYMA_05G187700				1	1		11			1
GmCAD11	GLYMA_05G197400					6.5		7.5				7.5
GmCAD12	GLYMA_06G122600	14
GmCAD13	GLYMA_07G149400	3		4	1	1	2	2	1
GmCAD14	GLYMA_08G004800					6		8
GmCAD15	GLYMA_08G145900	12	1				1
GmCAD16	GLYMA_08G280500	12					1						1
GmCAD17	GLYMA_09G148100	5		4	1		2			1	1
GmCAD18	GLYMA_09G161600	10	1					3
GmCAD19	GLYMA_09G201200	4	10
GmCAD20	GLYMA_10G041000	3		3				1	7
GmCAD21	GLYMA_10G262400	7	2		3				1				1
GmCAD22	GLYMA_12G015100			1			2		1		10
GmCAD23	GLYMA_12G015300	2		3	2		1	4	1		1
GmCAD24	GLYMA_12G015400			1			2		1		10
GmCAD25	GLYMA_12G015500	5		3			3		2		1
GmCAD26	GLYMA_12G241100							14
GmCAD27	GLYMA_13G035200	14
GmCAD28	GLYMA_13G255300	7	4				1	1	1
GmCAD29	GLYMA_14G042000	9		2		1		2
GmCAD30	GLYMA_14G121200	14
GmCAD31	GLYMA_14G156400	12	1				1
GmCAD32	GLYMA_14G221200	3				3		5		3
GmCAD33	GLYMA_15G059500	7	4				1	1	1
GmCAD34	GLYMA_15G068300	3					1	6		4
GmCAD35	GLYMA_16G199200	6		5		2	1
GmCAD36	GLYMA_17G260100	3			1	2		4		4
GmCAD37	GLYMA_18G177000	8	1			2	1			1			1
GmCAD38	GLYMA_18G200300	4		2	1		2	4			1
GmCAD39	GLYMA_19G170100	7.5		3				1	2					4.5
GmCAD40	GLYMA_20G050300	4	6					1	3
GmCAD41	GLYMA_20G128600	8	1		3				1				1
