# Supplementary material for: Genome-wide identification of CAD and CCoAOMT gene families in soybean and analysis of expression patterns under Peronospora manshurica (P. manshurica) infection
Source: Front Plant Sci. 2026 Jun 16;17:1834683. doi: 10.3389/fpls.2026.1834683 (PMC13314508; doi:10.3389/fpls.2026.1834683)
Supplement: Supplementary file 1 [file DataSheet1.zip › Supplementary figures+tables/Supplementary tables/Supplementary table 3.xlsx]

## Sheet: Physicochemical properties
Supplementary Table 3 Analysis of physicochemical properties of soybean CAD gene
Gene name	Gene ID	Number of Amino Acid	Molecular Weight	Theoretical pI	Instability Index	Aliphatic Index	Grand Average of Hydropathicity
GmCCoAOMT1	GLYMA_01G004200	238	26663.7	5.62	45.2	104.08	-0.181
GmCCoAOMT2	GLYMA_01G187700	248	28003.4	5.21	38.97	106.94	-0.168
GmCCoAOMT3	GLYMA_02G103500	325	36972.3	6.57	43.07	86.74	-0.457
GmCCoAOMT4	GLYMA_05G147000	236	26748.9	5.32	35.07	104.96	-0.085
GmCCoAOMT5	GLYMA_05G223400	250	28097.4	6.11	46.59	95.6	-0.255
GmCCoAOMT6	GLYMA_07G214700	247	28071.2	5.46	39.93	96.72	-0.334
GmCCoAOMT7	GLYMA_08G030400	233	25932.3	6	39.14	107.64	0.026
GmCCoAOMT8	GLYMA_08G030500	230	25568.3	5.01	47.69	99.3	-0.107
GmCCoAOMT9	GLYMA_08G103900	193	21623.8	5.1	33.21	104.61	-0.048
GmCCoAOMT10	GLYMA_08G104000	247	28484.8	6.01	51.29	103.44	-0.249
GmCCoAOMT11	GLYMA_08G175700	311	34914.4	8.67	45.28	94.31	-0.1
GmCCoAOMT12	GLYMA_11G054500	249	28144.6	5.31	34.76	106.91	-0.175
GmCCoAOMT13	GLYMA_17G171100	246	27607	5.67	40.55	105.49	-0.169

## Sheet: Subcellular localization
Supplementary Table 3 Subcellular localization of soybean CAD gene
Gene name	Gene ID	cyto	cyto_E.R.	cysk	E.R.	nucl	mito	plas	chlo	extr	pero	chlo_mito	cyto_nucl
GmCCoAOMT1	GLYMA_01G004200	9.5	6	3	1.5
GmCCoAOMT2	GLYMA_01G187700	8.5	5.5	3	1.5	1
GmCCoAOMT3	GLYMA_02G103500	9				2	2	1
GmCCoAOMT4	GLYMA_05G147000	3			2		2		4	3
GmCCoAOMT5	GLYMA_05G223400	12			1	1
GmCCoAOMT6	GLYMA_07G214700	8		5	1
GmCCoAOMT7	GLYMA_08G030400	13		1
GmCCoAOMT8	GLYMA_08G030500	9		1		1		2	1
GmCCoAOMT9	GLYMA_08G103900	10					1		1	1	1
GmCCoAOMT10	GLYMA_08G104000	3					1		4	3	1		4.5
GmCCoAOMT11	GLYMA_08G175700			1		1			11.5			6.5
GmCCoAOMT12	GLYMA_11G054500	10.5	6	1		2
GmCCoAOMT13	GLYMA_17G171100	10.5	6.5	2	1.5
