# Supplementary material for: Genome-wide identification of CAD and CCoAOMT gene families in soybean and analysis of expression patterns under Peronospora manshurica (P. manshurica) infection
Source: Front Plant Sci. 2026 Jun 16;17:1834683. doi: 10.3389/fpls.2026.1834683 (PMC13314508; doi:10.3389/fpls.2026.1834683)
Supplement: Supplementary file 1 [file DataSheet1.zip › Supplementary figures+tables/Supplementary tables/Supplementary table 4.xlsx]

## Sheet: Sheet1
Supplementary Table 4 Ka / Ks ratio and Estimated time of GmCAD and GmCCoAOMT genes in soybean
Gene name	Gene name	Ka	Ks	Ka/Ks	Selection pressure	Estimated time（Mya）
GmCAD1	GmCAD28	0.45545406739116184	NaN	NaN	NaN	NaN
GmCAD1	GmCAD33	0.4496583699134482	3.07299	0.146326	Purifying selection	251.884
GmCAD20	GmCAD39	0.06305557990304923	0.540699	0.116619	Purifying selection	44.3196
GmCAD21	GmCAD41	0.00610131491740915	0.0762831	0.0799826	Purifying selection	6.25271
GmCAD27	GmCAD31	0.020853294489134595	0.154062	0.135356	Purifying selection	12.628
GmCAD28	GmCAD33	0.02107358964950507	0.124437	0.169351	Purifying selection	10.1998
GmCAD29	GmCAD5	0.08228231324532458	0.281661	0.292133	Purifying selection	23.0869
GmCAD3	GmCAD38	0.11235363213162647	0.549715	0.204385	Purifying selection	45.0586
GmCAD3	GmCAD13	0.12314143387170831	0.616824	0.199638	Purifying selection	50.5593
GmCAD30	GmCAD9	0.04797372164150042	0.44084	0.108823	Purifying selection	36.1344
GmCAD32	GmCAD36	0.04403000028471625	0.19544	0.225287	Purifying selection	16.0196
GmCAD38	GmCAD13	0.04926763824086687	0.139572	0.352992	Purifying selection	11.4403
GmCAD8	GmCAD9	0.09782850718756309	1.3143	0.0744341	Purifying selection	107.729
GmCCoAOMT1	GmCCoAOMT7	0.21160060207489695	0.92362	0.229099	Purifying selection	75.7066
GmCCoAOMT12	GmCCoAOMT13	0.13418219105563772	0.630653	0.212767	Purifying selection	51.6929
GmCCoAOMT12	GmCCoAOMT3	0.13225137007272197	1.56821	0.0843327	Purifying selection	128.542
GmCCoAOMT12	GmCCoAOMT6	0.13959831390796673	1.43453	0.0973127	Purifying selection	117.585
GmCCoAOMT2	GmCCoAOMT12	0.013274682824550731	0.121382	0.109363	Purifying selection	9.94937
GmCCoAOMT2	GmCCoAOMT13	0.12468831507100928	0.6249	0.199533	Purifying selection	51.2213
GmCCoAOMT2	GmCCoAOMT6	0.1138036000664058	1.51007	0.0753634	Purifying selection	123.776
GmCCoAOMT3	GmCCoAOMT6	0.0017474887765880015	0.158394	0.0110325	Purifying selection	12.9831
GmCCoAOMT4	GmCCoAOMT9	0.15645848321694744	0.741155	0.211101	Purifying selection	60.7504
