# Supplementary material for: Genome-wide identification of CAD and CCoAOMT gene families in soybean and analysis of expression patterns under Peronospora manshurica (P. manshurica) infection
Source: Front Plant Sci. 2026 Jun 16;17:1834683. doi: 10.3389/fpls.2026.1834683 (PMC13314508; doi:10.3389/fpls.2026.1834683)
Supplement: Supplementary file 1 [file DataSheet1.zip › Supplementary figures+tables/Supplementary tables/Supplementary table 5.xlsx]

## Sheet: Sheet2
Supplementary Table 5 Classification of cis-acting elements of GmCAD gene
Name	GmCAD1	GmCAD2	GmCAD3	GmCAD4	GmCAD5	GmCAD6	GmCAD7	GmCAD8	GmCAD9	GmCAD10	GmCAD11	GmCAD12	GmCAD13	GmCAD14	GmCAD15	GmCAD16	GmCAD17	GmCAD18	GmCAD19	GmCAD20	GmCAD21	GmCAD22	GmCAD23	GmCAD24	GmCAD25	GmCAD26	GmCAD27	GmCAD28	GmCAD29	GmCAD30	GmCAD31	GmCAD32	GmCAD33	GmCAD34	GmCAD35	GmCAD36	GmCAD37	GmCAD38	GmCAD39	GmCAD40	GmCAD41	Functional classification
ARE	1	1	2	1	1	2	1	6	4	1	1	4	6	1		1		2		1	2	1		1	1		3	7	4	11	3	2	5	4	1	2			2		4	Abiotic stress responsive	Ⅰ
AT-rich sequence					1							1	1														1					1										Abiotic stress responsive
LTR			1	3	1			1	1	1	1	1	1				1	2	1		2	1	2	1						1		1	1	1	1	1			1			Abiotic stress responsive
MBS				1	1	3	1	1		2				1						4	1				1	3		1				1		2	1		2			2		Abiotic stress responsive
TC-rich repeats			1		1	1	1			1		1					1		2	1		2	1	2							2		2	1				1	1	1		Abiotic stress responsive
WUN-motif							1																																1			Abiotic stress responsive
CAAT-box	10	12	24	9	17	13	10	12	18	9	14	15	8	20	11	22	7	11	18	10	16	12	12	12	23	8	17	18	16	24	12	11	15	13	22	20	24	12	11	14	17	Core	Ⅱ
TATA-box	47	68	47	125	33	39	84	80	88	45	85	49	122	52	130	27	124	33	56	67	33	103	96	103	76	41	132	42	59	51	142	139	57	26	52	74	25	93	45	48	65	Core
3-AF1 binding site	1																														1				1		1					Light responsive	Ⅲ
ACA-motif								1																																		Light responsive
ACE															1			1		1	1	1		1										1	1	1						Light responsive
AE-box		1	1			1									1					1					1	1				4				1	1		1		1			Light responsive
AT1-motif		1		2			1		1		1			1											1	1				1		1				1						Light responsive
ATC-motif											1			1																												Light responsive
ATCT-motif			1								2			1			1								1													1				Light responsive
Box 4		7	7	8	3	2	10	4	7	2	2	8	12	2	9		10	7	3	1	4	7	6	6	5	8	5	2	12	2	7	9			3	10	2	11	3	7	6	Light responsive
Box II						1					1															1																Light responsive
chs-CMA1a			1				1										1										1											1			1	Light responsive
chs-CMA2a																	1						1																			Light responsive
GA-motif		1	1		1		1				1		1		1							1					1			1											1	Light responsive
Gap-box						1	1								1							1		1							1				1	1	1		1			Light responsive
GATA-motif			2			1	2	1	1	1	1										1	1		1	1	1			2						1	1	2			2		Light responsive
G-box		7	2	8	1		3	2	6	3	5	5	1	4	3				2	1	5	1	3	1		3		1	1	17	5	6	2	1	7	3	2			1		Light responsive
GT1-motif	3	4	1		2	1	1	1	2	1	3	3		4			2	1	3	2	2	2	1	2	3	1		2	1	1			1	1				1				Light responsive
I-box							1			1	1	1	1						1			1		1		1		1									1	1		1		Light responsive
LAMP-element			1		1		1						1																												1	Light responsive
L-box	1																																									Light responsive
MRE		1			1										1	1				1	1				2		1		1							1						Light responsive
Sp1				1										1																												Light responsive
TCCC-motif			1											1		2						1		1																		Light responsive
TCT-motif		1	1		1		4	1	2		2	1	1	1	2		1		1	3								2	1		1	1				1	2	3	2	2	1	Light responsive
ABRE		8	2	7	1		3	2	5	3	2	5	1	2	2				1		6		2			2		1	1	14	3	5	2	1	8	2	5					Phytohormone responsive	Ⅳ
AuxRE	1																																									Phytohormone responsive
AuxRR-core										1												1		1			1					1										Phytohormone responsive
CGTCA-motif	1	3		2	2	1		1	1	3	2			1	1			1		2	4	1	2		1	1				3	1	1	1	1	3	2	1	1				Phytohormone responsive
GARE-motif		1																	1							1				2	1				1							Phytohormone responsive
P-box			1									1		1		1		1												2		1	2	1			1	1				Phytohormone responsive
SARE																																		1								Phytohormone responsive
TATC-box																											1						2		1						1	Phytohormone responsive
TCA-element	1		1		2		1		2	1		3	1			1			1		1		1			4				1	1			1	1			1	2			Phytohormone responsive
TGA-box																																		1								Phytohormone responsive
TGACG-motif	1	3		2	2	1		1	1	3	2			1	1			1		2	4	1	2		1	1				3	1	1	1	1	3	2	1	1				Phytohormone responsive
TGA-element									1	2	1	1										1		1							1		1							1	1	Phytohormone responsive
CAT-box	1	1	1	1					1	1		1				1	1			2	2	1		1	1					2												Plant growth	Ⅴ
circadian					1							2										1		1		1					1			1	1							Plant growth
GCN4_motif		1	1	1	1					1								1							1			1	1		1								1			Plant growth
HD-Zip 1											1																							1								Plant growth
MBSI									1						1		2					1		1				1														Plant growth
motif I																															1											Plant growth
MSA-like																																			1							Plant growth
O2-site			1				1				2			1		1															1		1	1		1						Plant growth
RY-element			1													1					1																			1		Plant growth
AT-rich element		1	1				1			1				1		1		1		1						1	1			1		1					1					TF reconition and binding site	Ⅵ
Box III									1			1																							1							TF reconition and binding site
CCAAT-box	1								1			1						2	2	1										2					1			1				TF reconition and binding site
HD-Zip 3					1		1		1																							1										TF reconition and binding site
Total	69	122	104	171	75	67	131	117	146	83	131	104	158	97	166	59	152	64	93	101	86	143	129	139	121	80	165	80	99	143	186	183	93	63	113	124	73	132	72	81	98
