# Supplementary material for: Genome-wide identification of CAD and CCoAOMT gene families in soybean and analysis of expression patterns under Peronospora manshurica (P. manshurica) infection
Source: Front Plant Sci. 2026 Jun 16;17:1834683. doi: 10.3389/fpls.2026.1834683 (PMC13314508; doi:10.3389/fpls.2026.1834683)
Supplement: Supplementary file 1 [file DataSheet1.zip › Supplementary figures+tables/Supplementary tables/Supplementary table 6.xlsx]

## Sheet: Sheet1
Supplementary Table 6 Classification of cis-acting elements of GmCCoAOMT gene
Name	GmCCoAOMT1	GmCCoAOMT2	GmCCoAOMT3	GmCCoAOMT4	GmCCoAOMT5	GmCCoAOMT6	GmCCoAOMT7	GmCCoAOMT8	GmCCoAOMT9	GmCCoAOMT10	GmCCoAOMT11	GmCCoAOMT12	GmCCoAOMT13	Functional classification
ARE	2	3	1		1	2	2		2	3	1	2	3	Abiotic stress responsive	Ⅰ
AT-rich sequence								2						Abiotic stress responsive
LTR		1		1	1		1	1						Abiotic stress responsive
MBS		2								1		1		Abiotic stress responsive
TC-rich repeats		2			1	1	1	1		1	1		2	Abiotic stress responsive
CAAT-box	8	14	15	13	15	10	14	18	23	14	10	17	13	Core	Ⅱ
TATA-box	88	92	53	92	73	64	41	67	54	85	67	94	35	Core
4cl-CMA2b						1								Light responsive	Ⅲ
ACE	1	1										1		Light responsive
AE-box		1		1	1		1	1	1	2		1		Light responsive
AT1-motif			1		1									Light responsive
ATC-motif		1						1						Light responsive
ATCT-motif		1		1	1					1		1		Light responsive
Box 4	8	3	3	4	7		2	8	3	8	2	2	1	Light responsive
Box II									1					Light responsive
chs-CMA1a		1					1		1			1		Light responsive
chs-CMA2a							1	1		1				Light responsive
GA-motif											1		2	Light responsive
Gap-box						1					1			Light responsive
GATA-motif	2		2		1					1	1		3	Light responsive
G-box	1	3	3	2	2		2	4	1	3	2	2	9	Light responsive
GT1-motif	1	2			2			1	4		3	2		Light responsive
I-box							1	1			1		1	Light responsive
LAMP-element				1	1									Light responsive
LS7			1											Light responsive
MRE	2						1				2	1	1	Light responsive
Sp1						1								Light responsive
TCCC-motif			1			1				1	1			Light responsive
TCT-motif	1		1	2	1		3		3		5		1	Light responsive
ABRE	1	1	1	2	2		2	5	1	4	2		8	Phytohormone responsive	Ⅳ
AuxRR-core	1													Phytohormone responsive
CGTCA-motif	2	1	1							1	2	2	5	Phytohormone responsive
GARE-motif							1				2			Phytohormone responsive
P-box						1	1					1	1	Phytohormone responsive
TATC-box									1				1	Phytohormone responsive
TCA-element			3					2			2			Phytohormone responsive
TGA-box											1			Phytohormone responsive
TGACG-motif	2	1	1							1	2	2	5	Phytohormone responsive
TGA-element				1									1	Phytohormone responsive
CAT-box	1	1	2		1	1	1		1					Plant growth	Ⅴ
circadian	1		1				1							Plant growth
GCN4_motif			1	1	1					1				Plant growth
MBSI							1							Plant growth
O2-site		1				1							3	Plant growth
AT-rich element		1										1		TF reconition and binding site	Ⅵ
CCAAT-box												1		TF reconition and binding site
Total	123	134	91	121	112	86	78	114	97	128	109	132	95
