# Supplementary material for: Genome-wide identification of CAD and CCoAOMT gene families in soybean and analysis of expression patterns under Peronospora manshurica (P. manshurica) infection
Source: Front Plant Sci. 2026 Jun 16;17:1834683. doi: 10.3389/fpls.2026.1834683 (PMC13314508; doi:10.3389/fpls.2026.1834683)
Supplement: Supplementary file 1 [file DataSheet1.zip › Supplementary figures+tables/Supplementary tables/Supplementary table 7.xlsx]

## Sheet: Sheet2
Supplementary Table 7 GmCCoAOMT gene miRNA prediction
Gene name	gma-miR1507c-5p	gma-miR1509a	gma-miR1509b	gma-miR1510a-3p	gma-miR1510b-3p	gma-miR1512a-3p	gma-miR1512c	gma-miR1514a-5p	gma-miR1514b-5p	gma-miR1515a	gma-miR1515b	gma-miR1516d	gma-miR1520o	gma-miR1521a	gma-miR1535a	gma-miR1535b	gma-miR156a	gma-miR156b	gma-miR156f	gma-miR156h	gma-miR156k	gma-miR156n	gma-miR156o	gma-miR156q	gma-miR156s	gma-miR156u	gma-miR156v	gma-miR156w	gma-miR156x	gma-miR156y	gma-miR159b-3p	gma-miR159b-5p	gma-miR159c	gma-miR159d	gma-miR159f-3p	gma-miR159f-5p	gma-miR166h-3p	gma-miR166k	gma-miR166u	gma-miR167i	gma-miR167k	gma-miR168a	gma-miR168b	gma-miR169j-3p	gma-miR171c-5p	gma-miR171h	gma-miR171k-5p	gma-miR171l	gma-miR171o-5p
GmCAD1																																								1
GmCAD2
GmCAD3												1
GmCAD4												1			1	1
GmCAD5
GmCAD6							1										1	1	1	1	1	1	1	1	1	1	1	1	1	1
GmCAD7
GmCAD8						1
GmCAD9		1	1
GmCAD10
GmCAD11										1	1
GmCAD12														1	1	1
GmCAD13												1																																1
GmCAD14
GmCAD15																																					1	1	1
GmCAD16													1																																	1
GmCAD17																																										1	1
GmCAD18								1	1
GmCAD19
GmCAD20
GmCAD21																																													1		1	1	1
GmCAD22				1	1
GmCAD23				1	1																											1				1
GmCAD24				1	1
GmCAD25				1	1			1
GmCAD26																															1		1		1
GmCAD27															1	1
GmCAD28
GmCAD29
GmCAD30
GmCAD31															1	1
GmCAD32
GmCAD33
GmCAD34
GmCAD35																																										1	1
GmCAD36	1							1																																	1
GmCAD37																																		1
GmCAD38												1																																1
GmCAD39
GmCAD40					1
GmCAD41																																													1		1	1	1
[truncated: 113 more columns]
