# Supplementary material for: Genome-wide identification of CAD and CCoAOMT gene families in soybean and analysis of expression patterns under Peronospora manshurica (P. manshurica) infection
Source: Front Plant Sci. 2026 Jun 16;17:1834683. doi: 10.3389/fpls.2026.1834683 (PMC13314508; doi:10.3389/fpls.2026.1834683)
Supplement: Supplementary file 1 [file DataSheet1.zip › Supplementary figures+tables/Supplementary tables/Supplementary table 8.xlsx]

## Sheet: Sheet3
Supplementary Table 8 GmCCoAOMT gene miRNA prediction
Gene name	gma-miR1516c	gma-miR1534	gma-miR156k	gma-miR156n	gma-miR156o	gma-miR159a-3p	gma-miR159e-3p	gma-miR169e	gma-miR171b-5p	gma-miR2118a-5p	gma-miR2118b-5p	gma-miR396f	gma-miR4350	gma-miR4372b	gma-miR4379	gma-miR4395	gma-miR4401a	gma-miR4412-5p	gma-miR4415a-3p	gma-miR4415b-3p	gma-miR4993	gma-miR4995	gma-miR5032	gma-miR5039	gma-miR9724	gma-miR9742	gma-miR9743	gma-miR9744	gma-miR9746a	gma-miR9746b	gma-miR9746c	gma-miR9746d	gma-miR9746e	gma-miR9746f	gma-miR9746g	gma-miR9746h	gma-miR9749	gma-miR9752	gma-miR9766	Total
GmCCoAOMT1																	1																							1
GmCCoAOMT2												1		1	1																						1			4
GmCCoAOMT3																					1																	1		2
GmCCoAOMT4																							1		1			1	1	1	1	1	1	1	1	1				11
GmCCoAOMT5																											1													1
GmCCoAOMT6																					1			1																2
GmCCoAOMT7									1													1																		2
GmCCoAOMT8								1																																1
GmCCoAOMT9			1	1	1											1							1			1														6
GmCCoAOMT10		1											1															1												3
GmCCoAOMT11																		1																					1	2
GmCCoAOMT12						1	1								1				1	1																	1			6
GmCCoAOMT13	1									1	1				1																									4
