# Supplementary material for: Genome-wide identification of CAD and CCoAOMT gene families in soybean and analysis of expression patterns under Peronospora manshurica (P. manshurica) infection
Source: Front Plant Sci. 2026 Jun 16;17:1834683. doi: 10.3389/fpls.2026.1834683 (PMC13314508; doi:10.3389/fpls.2026.1834683)
Supplement: Supplementary file 1 [file DataSheet1.zip › Supplementary figures+tables/Supplementary tables/Supplementary table 9.xlsx]

## Sheet: Sheet1
Supplementary Table 9 Changes in lignin content in soybean accessions JH and JL in response to P. manshurica infection.
Sample	Time	Repeat 1 (mg/g DW)	Repeat 2 (mg/g DW)	Repeat 3 (mg/g) DW
JH	0h	37.6974	35.886	33.2223
JH	6h	58.155	53.0406	53.3602
JH	12h	86.7104	87.4562	90.2265
JH	24h	115.053	120.167	123.364
JH	48h	113.135	105.889	112.389
JH	72h	95.6606	98.5374	96.1933
JL	0h	30.2389	32.7961	30.8782
JL	6h	35.6729	37.4843	35.0336
JL	12h	38.4432	39.0825	38.3367
JL	24h	42.7052	46.9672	42.8118
JL	48h	42.7052	46.8607	43.8773
JL	72h	49.3113	50.5899	50.5899
